# Supplementary material for: Development and Psychometric Validation of a Multidimensional Ecological Model-Based Awareness Scale for Patients with Stage 3–4 Chronic Kidney Disease
Source: Healthcare (Basel). 2026 Mar 28;14(7):876. doi: 10.3390/healthcare14070876 (PMC13072799; doi:10.3390/healthcare14070876)
Supplement: Supplementary file 1 [file healthcare-14-00876-s001.zip]

Archive with 3 entries (3 files):
- .DS_Store
- rubric_points.xlsx
- supplements ckd copy.pdf
