# Supplementary material for: Development and Psychometric Validation of a Multidimensional Ecological Model-Based Awareness Scale for Patients with Stage 3–4 Chronic Kidney Disease
Source: Healthcare (Basel). 2026 Mar 28;14(7):876. doi: 10.3390/healthcare14070876 (PMC13072799; doi:10.3390/healthcare14070876)
Supplement: Supplementary file 1 [file healthcare-14-00876-s001.zip › rubric_points.xlsx]

## Sheet: 📊 Çoklu Hasta Analizi
KBH-FÖ-34 Puanlama Tablosu / CKD-AS-34 Scoring Rubric
Birden fazla hastanın verilerini yan yana girin - Sonuçlar otomatik hesaplanır / Enter one patients per column - Results will be calculated below
MADDE PUANLARI (1-5) - ITEM POINTS
Madde No - Item Number	Alt Boyut - Subscale	Hasta 1	Hasta 2	Hasta 3	Hasta 4	Hasta 5	Hasta 6	Hasta 7	Hasta 8	Hasta 9	Hasta 10	Hasta 11	Hasta 12	Hasta 13	Hasta 14	Hasta 15	Hasta 16	Hasta 17	Hasta 18	Hasta 19	Hasta 20	Hasta 21	Hasta 22	Hasta 23	Hasta 24	Hasta 25	Hasta 26	Hasta 27	Hasta 28	Hasta 29	Hasta 30	Hasta 31	Hasta 32	Hasta 33	Hasta 34	Hasta 35	Hasta 36	Hasta 37	Hasta 38	Hasta 39	Hasta 40	Hasta 41	Hasta 42	Hasta 43	Hasta 44	Hasta 45	Hasta 46	Hasta 47	Hasta 48
q1	Bireysel - Individual
q2	Bireysel - Individual
q3	Bireysel - Individual
q4	Bireysel - Individual
q5	Bireysel - Individual
q6	Bireysel - Individual
q7	Bireylerarası/Örgütsel - Interpersonal/Institutional
q8	Bireylerarası/Örgütsel - Interpersonal/Institutional
q9	Bireylerarası/Örgütsel - Interpersonal/Institutional
q10	Bireylerarası/Örgütsel - Interpersonal/Institutional
q11	Bireylerarası/Örgütsel - Interpersonal/Institutional
q12	Bireylerarası/Örgütsel - Interpersonal/Institutional
q13	Bireylerarası/Örgütsel - Interpersonal/Institutional
q14	Bireylerarası/Örgütsel - Interpersonal/Institutional
q15	Toplumsal - Community
q16	Toplumsal - Community
q17	Toplumsal - Community
q18	Sistemsel - Systemic
q19	Sistemsel - Systemic
q20	Sistemsel - Systemic
q21	Sistemsel - Systemic
q22	Tedavi Uyumu I - Treatment Adherence I
q23	Tedavi Uyumu I - Treatment Adherence I
q24	Tedavi Uyumu I - Treatment Adherence I
q25	Tedavi Uyumu I - Treatment Adherence I
q26	Tedavi Uyumu II - Treatment Adherence II
q27	Tedavi Uyumu II - Treatment Adherence II
q28	Tedavi Uyumu II - Treatment Adherence II
q29	Tedavi Uyumu II - Treatment Adherence II
q30	Sosyal Etki - Social Impact
q31	Sosyal Etki - Social Impact
q32	Sosyal Etki - Social Impact
q33	Sosyal Etki - Social Impact
q34	Sosyal Etki - Social Impact
Alt Boyut Puanları - Subscale Points
		Hasta 1	Hasta 2	Hasta 3	Hasta 4	Hasta 5	Hasta 6	Hasta 7	Hasta 8	Hasta 9	Hasta 10	Hasta 11	Hasta 12	Hasta 13	Hasta 14	Hasta 15	Hasta 16	Hasta 17	Hasta 18	Hasta 19	Hasta 20	Hasta 21	Hasta 22	Hasta 23	Hasta 24	Hasta 25	Hasta 26	Hasta 27	Hasta 28	Hasta 29	Hasta 30	Hasta 31	Hasta 32	Hasta 33	Hasta 34	Hasta 35	Hasta 36	Hasta 37	Hasta 38	Hasta 39	Hasta 40	Hasta 41	Hasta 42	Hasta 43	Hasta 44	Hasta 45	Hasta 46	Hasta 47	Hasta 48
Bireysel - Individual	6 madde - 6 items	#DIV/0!	#DIV/0!	#DIV/0!	#DIV/0!	#DIV/0!	#DIV/0!	#DIV/0!	#DIV/0!	#DIV/0!	#DIV/0!	#DIV/0!	#DIV/0!	#DIV/0!	#DIV/0!	#DIV/0!	#DIV/0!	#DIV/0!	#DIV/0!	#DIV/0!	#DIV/0!	#DIV/0!	#DIV/0!	#DIV/0!	#DIV/0!	#DIV/0!	#DIV/0!	#DIV/0!	#DIV/0!	#DIV/0!	#DIV/0!	#DIV/0!	#DIV/0!	#DIV/0!	#DIV/0!	#DIV/0!	#DIV/0!	#DIV/0!	#DIV/0!	#DIV/0!	#DIV/0!	#DIV/0!	#DIV/0!	#DIV/0!	#DIV/0!	#DIV/0!	#DIV/0!	#DIV/0!	#DIV/0!
Bireylerarası/Örgütsel - Interpersonal/Institutional	8 madde - 8 items	#DIV/0!	#DIV/0!	#DIV/0!	#DIV/0!	#DIV/0!	#DIV/0!	#DIV/0!	#DIV/0!	#DIV/0!	#DIV/0!	#DIV/0!	#DIV/0!	#DIV/0!	#DIV/0!	#DIV/0!	#DIV/0!	#DIV/0!	#DIV/0!	#DIV/0!	#DIV/0!	#DIV/0!	#DIV/0!	#DIV/0!	#DIV/0!	#DIV/0!	#DIV/0!	#DIV/0!	#DIV/0!	#DIV/0!	#DIV/0!	#DIV/0!	#DIV/0!	#DIV/0!	#DIV/0!	#DIV/0!	#DIV/0!	#DIV/0!	#DIV/0!	#DIV/0!	#DIV/0!	#DIV/0!	#DIV/0!	#DIV/0!	#DIV/0!	#DIV/0!	#DIV/0!	#DIV/0!	#DIV/0!
Toplumsal - Community	3 madde - 3 items	#DIV/0!	#DIV/0!	#DIV/0!	#DIV/0!	#DIV/0!	#DIV/0!	#DIV/0!	#DIV/0!	#DIV/0!	#DIV/0!	#DIV/0!	#DIV/0!	#DIV/0!	#DIV/0!	#DIV/0!	#DIV/0!	#DIV/0!	#DIV/0!	#DIV/0!	#DIV/0!	#DIV/0!	#DIV/0!	#DIV/0!	#DIV/0!	#DIV/0!	#DIV/0!	#DIV/0!	#DIV/0!	#DIV/0!	#DIV/0!	#DIV/0!	#DIV/0!	#DIV/0!	#DIV/0!	#DIV/0!	#DIV/0!	#DIV/0!	#DIV/0!	#DIV/0!	#DIV/0!	#DIV/0!	#DIV/0!	#DIV/0!	#DIV/0!	#DIV/0!	#DIV/0!	#DIV/0!	#DIV/0!
Sistemsel - Systemic	4 madde - 4 items	#DIV/0!	#DIV/0!	#DIV/0!	#DIV/0!	#DIV/0!	#DIV/0!	#DIV/0!	#DIV/0!	#DIV/0!	#DIV/0!	#DIV/0!	#DIV/0!	#DIV/0!	#DIV/0!	#DIV/0!	#DIV/0!	#DIV/0!	#DIV/0!	#DIV/0!	#DIV/0!	#DIV/0!	#DIV/0!	#DIV/0!	#DIV/0!	#DIV/0!	#DIV/0!	#DIV/0!	#DIV/0!	#DIV/0!	#DIV/0!	#DIV/0!	#DIV/0!	#DIV/0!	#DIV/0!	#DIV/0!	#DIV/0!	#DIV/0!	#DIV/0!	#DIV/0!	#DIV/0!	#DIV/0!	#DIV/0!	#DIV/0!	#DIV/0!	#DIV/0!	#DIV/0!	#DIV/0!	#DIV/0!
Tedavi Uyumu I - Treatment Adherence I	4 madde - 4 items	#DIV/0!	#DIV/0!	#DIV/0!	#DIV/0!	#DIV/0!	#DIV/0!	#DIV/0!	#DIV/0!	#DIV/0!	#DIV/0!	#DIV/0!	#DIV/0!	#DIV/0!	#DIV/0!	#DIV/0!	#DIV/0!	#DIV/0!	#DIV/0!	#DIV/0!	#DIV/0!	#DIV/0!	#DIV/0!	#DIV/0!	#DIV/0!	#DIV/0!	#DIV/0!	#DIV/0!	#DIV/0!	#DIV/0!	#DIV/0!	#DIV/0!	#DIV/0!	#DIV/0!	#DIV/0!	#DIV/0!	#DIV/0!	#DIV/0!	#DIV/0!	#DIV/0!	#DIV/0!	#DIV/0!	#DIV/0!	#DIV/0!	#DIV/0!	#DIV/0!	#DIV/0!	#DIV/0!	#DIV/0!
Tedavi Uyumu II - Treatment Adherence II	4 madde - 4 items	#DIV/0!	#DIV/0!	#DIV/0!	#DIV/0!	#DIV/0!	#DIV/0!	#DIV/0!	#DIV/0!	#DIV/0!	#DIV/0!	#DIV/0!	#DIV/0!	#DIV/0!	#DIV/0!	#DIV/0!	#DIV/0!	#DIV/0!	#DIV/0!	#DIV/0!	#DIV/0!	#DIV/0!	#DIV/0!	#DIV/0!	#DIV/0!	#DIV/0!	#DIV/0!	#DIV/0!	#DIV/0!	#DIV/0!	#DIV/0!	#DIV/0!	#DIV/0!	#DIV/0!	#DIV/0!	#DIV/0!	#DIV/0!	#DIV/0!	#DIV/0!	#DIV/0!	#DIV/0!	#DIV/0!	#DIV/0!	#DIV/0!	#DIV/0!	#DIV/0!	#DIV/0!	#DIV/0!	#DIV/0!
Sosyal Etki - Social Impact	5 madde - 5 items	6	6	6	6	6	6	6	6	6	6	6	6	6	6	6	6	6	6	6	6	6	6	6	6	6	6	6	6	6	6	6	6	6	6	6	6	6	6	6	6	6	6	6	6	6	6	6	6
Genel Farkındalık Toplam Puan - General Awareness Total Points	7 boyut - 7 subscales	#DIV/0!	#DIV/0!	#DIV/0!	#DIV/0!	#DIV/0!	#DIV/0!	#DIV/0!	#DIV/0!	#DIV/0!	#DIV/0!	#DIV/0!	#DIV/0!	#DIV/0!	#DIV/0!	#DIV/0!	#DIV/0!	#DIV/0!	#DIV/0!	#DIV/0!	#DIV/0!	#DIV/0!	#DIV/0!	#DIV/0!	#DIV/0!	#DIV/0!	#DIV/0!	#DIV/0!	#DIV/0!	#DIV/0!	#DIV/0!	#DIV/0!	#DIV/0!	#DIV/0!	#DIV/0!	#DIV/0!	#DIV/0!	#DIV/0!	#DIV/0!	#DIV/0!	#DIV/0!	#DIV/0!	#DIV/0!	#DIV/0!	#DIV/0!	#DIV/0!	#DIV/0!	#DIV/0!	#DIV/0!
Ekolojik Katman Puanlar - Ecologic Level Points	4 boyut - 4 subscales	#DIV/0!	#DIV/0!	#DIV/0!	#DIV/0!	#DIV/0!	#DIV/0!	#DIV/0!	#DIV/0!	#DIV/0!	#DIV/0!	#DIV/0!	#DIV/0!	#DIV/0!	#DIV/0!	#DIV/0!	#DIV/0!	#DIV/0!	#DIV/0!	#DIV/0!	#DIV/0!	#DIV/0!	#DIV/0!	#DIV/0!	#DIV/0!	#DIV/0!	#DIV/0!	#DIV/0!	#DIV/0!	#DIV/0!	#DIV/0!	#DIV/0!	#DIV/0!	#DIV/0!	#DIV/0!	#DIV/0!	#DIV/0!	#DIV/0!	#DIV/0!	#DIV/0!	#DIV/0!	#DIV/0!	#DIV/0!	#DIV/0!	#DIV/0!	#DIV/0!	#DIV/0!	#DIV/0!	#DIV/0!
[truncated: 152 more columns]
